# Supplementary material for: RAB5c orchestrates LC3-associated phagocytosis to promote microbicidal function of macrophages
Source: Sci Adv. 2026 May 8;12(19):eadz0196. doi: 10.1126/sciadv.adz0196 (PMC13155314; doi:10.1126/sciadv.adz0196)
Supplement: Supplementary file 2 — Movies S1 to S4 [file sciadv.adz0196_movies_s1_to_s4.zip]

Archive with 4 entries (4 files):
- adz0196_movie_s1.avi
- adz0196_movie_s2.avi
- adz0196_movie_s3.avi
- adz0196_movie_s4.avi
